# Supplementary material for: Evaluating Undergraduate Dental Curricula on Oral Health Care for Autistic Persons in Australia and New Zealand—A Cross-Sectional Study
Source: Dent J (Basel). 2026 Apr 15;14(4):238. doi: 10.3390/dj14040238 (PMC13114377; doi:10.3390/dj14040238)
Supplement: Supplementary file 1 [file dentistry-14-00238-s001.zip]

Archive with 1 entries (1 files):
- dentistry-4163328-supplementary.pdf
